# Supplementary material for: Heat shock protein Grp78/BiP/HspA5 binds directly to TDP-43 and mitigates toxicity associated with disease pathology
Source: Sci Rep. 2022 May 17;12:8140. doi: 10.1038/s41598-022-12191-8 (PMC9114370; doi:10.1038/s41598-022-12191-8)
Supplement: Supplementary file 2 — Supplementary Table S1. [file 41598_2022_12191_MOESM2_ESM.xlsx]

## Sheet: NLS Candidates
TABLE S1
Majority protein IDs	Protein names	Gene names	N	Ratio (TDP43/Control)
P10599	Thioredoxin	TXN	3	Unique
P60981	Destrin	DSTN	3	Unique
P30101	Protein disulfide-isomerase A3	PDIA3	3	Unique
P55145	Mesencephalic astrocyte-derived neurotrophic factor	MANF	3	Unique
P07339	Cathepsin D;Cathepsin D light chain;Cathepsin D heavy chain	CTSD	3	Unique
Q16527	Cysteine and glycine-rich protein 2	CSRP2	3	Unique
Q9Y696	Chloride intracellular channel protein 4	CLIC4	3	Unique
O94925	Glutaminase kidney isoform, mitochondrial	GLS	3	Unique
P58546	Myotrophin	MTPN	3	Unique
P49411	Elongation factor Tu, mitochondrial	TUFM	3	Unique
Q9GZT3	SRA stem-loop-interacting RNA-binding protein, mitochondrial	SLIRP	3	Unique
P00390	Glutathione reductase, mitochondrial	GSR	3	Unique
P04080	Cystatin-B	CSTB	3	Unique
Q9Y3I0	tRNA-splicing ligase RtcB homolog	RTCB	3	Unique
P11586	C-1-tetrahydrofolate synthase, cytoplasmic;Methylenetetrahydrofolate dehydrogenase;Methenyltetrahydrofolate cyclohydrolase;Formyltetrahydrofolate synthetase;C-1-tetrahydrofolate synthase, cytoplasmic, N-terminally processed	MTHFD1	3	Unique
Q9NR31	GTP-binding protein SAR1a	SAR1A	3	Unique
P14625	Endoplasmin	HSP90B1	3	Unique
Q99497	Protein deglycase DJ-1	PARK7	3	Unique
P11021	78 kDa glucose-regulated protein	HSPA5	3	Unique
P12268	Inosine-5-monophosphate dehydrogenase 2	IMPDH2	3	Unique
Q01469	Fatty acid-binding protein, epidermal	FABP5	3	Unique
P53004	Biliverdin reductase A	BLVRA	3	Unique
P00367	Glutamate dehydrogenase 1, mitochondrial	GLUD1	3	Unique
P60660	Myosin light polypeptide 6	MYL6	3	Unique
P13489	Ribonuclease inhibitor	RNH1	3	Unique
Q9H2U2	Inorganic pyrophosphatase 2, mitochondrial	PPA2	3	Unique
Q9Y383	Putative RNA-binding protein Luc7-like 2	LUC7L2	3	Unique
P05023	Sodium/potassium-transporting ATPase subunit alpha-1	ATP1A1	3	Unique
Q12931	Heat shock protein 75 kDa, mitochondrial	TRAP1	3	Unique
Q9H7Z7	Prostaglandin E synthase 2;Prostaglandin E synthase 2 truncated form	PTGES2	3	Unique
Q13148	TAR DNA-binding protein 43	TARDBP	3	52.6243
P34932	Heat shock 70 kDa protein 4	HSPA4	3	23.8546
P15121	Aldose reductase	AKR1B1	3	17.8024
Q9Y6C2	EMILIN-1	EMILIN1	3	17.7973
O00299	Chloride intracellular channel protein 1	CLIC1	3	15.6093
P14174	Macrophage migration inhibitory factor	MIF	3	15.5821
P00558	Phosphoglycerate kinase 1	PGK1	3	15.0296
P60174	Triosephosphate isomerase	TPI1	3	14.4915
P04179	Superoxide dismutase [Mn], mitochondrial	SOD2	3	14.0627
P35232	Prohibitin	PHB	3	12.9325
P09936	Ubiquitin carboxyl-terminal hydrolase isozyme L1	UCHL1	3	12.8437
P20618	Proteasome subunit beta type-1	PSMB1	3	10.7046
P62857	40S ribosomal protein S28	RPS28	3	10.6654
P40939	Trifunctional enzyme subunit alpha, mitochondrial;Long-chain enoyl-CoA hydratase;Long chain 3-hydroxyacyl-CoA dehydrogenase	HADHA	3	10.3603
P63220	40S ribosomal protein S21	RPS21	3	9.65985
Q99714	3-hydroxyacyl-CoA dehydrogenase type-2	HSD17B10	3	9.65494
Q9H3K6	BolA-like protein 2	BOLA2	3	9.03533
P25398	40S ribosomal protein S12	RPS12	3	8.75551
Q13740	CD166 antigen	ALCAM	3	8.64679
P09382	Galectin-1	LGALS1	3	8.64235
P04075	Fructose-bisphosphate aldolase A	ALDOA	3	8.22693
P30044	Peroxiredoxin-5, mitochondrial	PRDX5	3	8.05233
P62873	Guanine nucleotide-binding protein G(I)/G(S)/G(T) subunit beta-1	GNB1	3	7.61655
P04216	Thy-1 membrane glycoprotein	THY1	3	7.4065
P21980	Protein-glutamine gamma-glutamyltransferase 2	TGM2	3	7.28154
P49720	Proteasome subunit beta type-3	PSMB3	3	7.25518
P06733	Alpha-enolase	ENO1	3	7.19387
P21796	Voltage-dependent anion-selective channel protein 1	VDAC1	3	6.9397
P28074	Proteasome subunit beta type-5	PSMB5	3	6.76819
P40926	Malate dehydrogenase, mitochondrial	MDH2	3	6.51364
P22392;O60361	Nucleoside diphosphate kinase B;Putative nucleoside diphosphate kinase	NME2;NME2P1	3	6.29173
P13667	Protein disulfide-isomerase A4	PDIA4	3	6.14742
P45880	Voltage-dependent anion-selective channel protein 2	VDAC2	3	6.12045
O75083	WD repeat-containing protein 1	WDR1	3	5.80015
P63167;Q96FJ2	Dynein light chain 1, cytoplasmic;Dynein light chain 2, cytoplasmic	DYNLL1;DYNLL2	3	5.78417
P55769	NHP2-like protein 1;NHP2-like protein 1, N-terminally processed	NHP2L1	3	5.77461
Q13509	Tubulin beta-3 chain	TUBB3	3	5.67827
P07737	Profilin-1	PFN1	3	5.57206
P62937	Peptidyl-prolyl cis-trans isomerase A;Peptidyl-prolyl cis-trans isomerase A, N-terminally processed	PPIA	3	5.55277
P60900	Proteasome subunit alpha type-6	PSMA6	3	5.49003
P11766	Alcohol dehydrogenase class-3	ADH5	3	5.37275
P10809	60 kDa heat shock protein, mitochondrial	HSPD1	3	5.27184
P08865	40S ribosomal protein SA	RPSA	3	5.16906
P09211	Glutathione S-transferase P	GSTP1	3	5.03876
P11142	Heat shock cognate 71 kDa protein	HSPA8	3	4.52758
P38606	V-type proton ATPase catalytic subunit A	ATP6V1A	3	4.50851
O14818;Q8TAA3	Proteasome subunit alpha type-7;Proteasome subunit alpha type-7-like	PSMA7;PSMA8	3	4.50061
Q99829	Copine-1	CPNE1	3	4.31403
P17987	T-complex protein 1 subunit alpha	TCP1	3	4.26265
P63244	Guanine nucleotide-binding protein subunit beta-2-like 1;Guanine nucleotide-binding protein subunit beta-2-like 1, N-terminally processed	GNB2L1	3	4.21876
P14923	Junction plakoglobin	JUP	3	4.17216
P84103	Serine/arginine-rich splicing factor 3	SRSF3	3	4.11231
P13797	Plastin-3	PLS3	3	4.08526
Q16658	Fascin	FSCN1	3	4.03467
P23284	Peptidyl-prolyl cis-trans isomerase B	PPIB	3	3.84062
P51665	26S proteasome non-ATPase regulatory subunit 7	PSMD7	3	3.66592
O00231	26S proteasome non-ATPase regulatory subunit 11	PSMD11	3	3.6652
Q96BM9	ADP-ribosylation factor-like protein 8A	ARL8A	3	3.61882
Q99729	Heterogeneous nuclear ribonucleoprotein A/B	HNRNPAB	3	3.57306
P23528	Cofilin-1	CFL1	3	3.51544
P20340;Q9NRW1	Ras-related protein Rab-6A;Ras-related protein Rab-6B	RAB6A;RAB6B	3	3.48969
P68032;P68133	Actin, alpha cardiac muscle 1;Actin, alpha skeletal muscle	ACTC1;ACTA1	3	3.47719
P40925	Malate dehydrogenase, cytoplasmic	MDH1	3	3.21528
P31153	S-adenosylmethionine synthase isoform type-2	MAT2A	3	3.17035
P04406	Glyceraldehyde-3-phosphate dehydrogenase	GAPDH	3	3.12076
Q9Y277	Voltage-dependent anion-selective channel protein 3	VDAC3	3	3.04201
P61106	Ras-related protein Rab-14	RAB14	3	3.02591
P14550	Alcohol dehydrogenase [NADP(+)]	AKR1A1	2	Unique
P07237	Protein disulfide-isomerase	P4HB	2	Unique
P25786	Proteasome subunit alpha type-1	PSMA1	2	Unique
Q9BZL1	Ubiquitin-like protein 5	UBL5	2	Unique
Q9UBT2	SUMO-activating enzyme subunit 2	UBA2	2	Unique
P68036;A0A1B0GUS4	Ubiquitin-conjugating enzyme E2 L3	UBE2L3	2	Unique
P10768	S-formylglutathione hydrolase	ESD	2	Unique
P24666	Low molecular weight phosphotyrosine protein phosphatase	ACP1	2	Unique
Q9Y5L4	Mitochondrial import inner membrane translocase subunit Tim13	TIMM13	2	Unique
P50454	Serpin H1	SERPINH1	2	Unique
P16152	Carbonyl reductase [NADPH] 1	CBR1	2	Unique
Q16881	Thioredoxin reductase 1, cytoplasmic	TXNRD1	2	Unique
Q9H488	GDP-fucose protein O-fucosyltransferase 1	POFUT1	2	Unique
P30626	Sorcin	SRI	2	Unique
P38646	Stress-70 protein, mitochondrial	HSPA9	2	Unique
P51116	Fragile X mental retardation syndrome-related protein 2	FXR2	2	Unique
P49419	Alpha-aminoadipic semialdehyde dehydrogenase	ALDH7A1	2	Unique
P63279	SUMO-conjugating enzyme UBC9	UBE2I	2	Unique
P63162;P14678	Small nuclear ribonucleoprotein-associated protein N;Small nuclear ribonucleoprotein-associated proteins B and B	SNRPN;SNRPB	2	Unique
Q12904	Aminoacyl tRNA synthase complex-interacting multifunctional protein 1;Endothelial monocyte-activating polypeptide 2	AIMP1	2	Unique
P31939	Bifunctional purine biosynthesis protein PURH;Phosphoribosylaminoimidazolecarboxamide formyltransferase;IMP cyclohydrolase	ATIC	2	Unique
Q13867	Bleomycin hydrolase	BLMH	2	Unique
Q92499	ATP-dependent RNA helicase DDX1	DDX1	2	Unique
Q15185	Prostaglandin E synthase 3	PTGES3	2	Unique
P00568	Adenylate kinase isoenzyme 1	AK1	2	Unique
P07858	Cathepsin B;Cathepsin B light chain;Cathepsin B heavy chain	CTSB	2	Unique
P24752	Acetyl-CoA acetyltransferase, mitochondrial	ACAT1	2	Unique
O14979	Heterogeneous nuclear ribonucleoprotein D-like	HNRNPDL	2	Unique
Q9UL25	Ras-related protein Rab-21	RAB21	2	Unique
Q56VL3	OCIA domain-containing protein 2	OCIAD2	2	Unique
P42765	3-ketoacyl-CoA thiolase, mitochondrial	ACAA2	2	Unique
P62820	Ras-related protein Rab-1A	RAB1A	2	Unique
P11216	Glycogen phosphorylase, brain form	PYGB	2	Unique
P78371	T-complex protein 1 subunit beta	CCT2	2	Unique
O60701	UDP-glucose 6-dehydrogenase	UGDH	2	Unique
P36776	Lon protease homolog, mitochondrial	LONP1	2	Unique
Q9BZE1	39S ribosomal protein L37, mitochondrial	MRPL37	2	Unique
P51970	NADH dehydrogenase [ubiquinone] 1 alpha subcomplex subunit 8	NDUFA8	2	Unique
P62140	Serine/threonine-protein phosphatase PP1-beta catalytic subunit	PPP1CB	2	Unique
P42126	Enoyl-CoA delta isomerase 1, mitochondrial	ECI1	2	Unique
Q92743	Serine protease HTRA1	HTRA1	2	Unique
Q9Y316	Protein MEMO1	MEMO1	2	Unique
O76003	Glutaredoxin-3	GLRX3	2	Unique
P15924	Desmoplakin	DSP	2	6.26836
O75531	Barrier-to-autointegration factor;Barrier-to-autointegration factor, N-terminally processed	BANF1	2	4.76695
P14868	Aspartate--tRNA ligase, cytoplasmic	DARS	2	3.87077
P21964	Catechol O-methyltransferase	COMT	2	3.5521

## Sheet: NES Candidates
Majority protein IDs	Protein names	Gene names	N	Ratio
Q16527	Cysteine and glycine-rich protein 2	CSRP2	3	Unique
Q9GZT3	SRA stem-loop-interacting RNA-binding protein, mitochondrial	SLIRP	3	Unique
Q13148	TAR DNA-binding protein 43	TARDBP	3	752.699
P15121	Aldose reductase	AKR1B1	3	17.2275
P29558	RNA-binding motif, single-stranded-interacting protein 1	RBMS1	3	15.7073
Q9Y6C2	EMILIN-1	EMILIN1	3	10.4652
O00299	Chloride intracellular channel protein 1	CLIC1	3	7.46797
P09382	Galectin-1	LGALS1	3	6.08242
P63220	40S ribosomal protein S21	RPS21	3	5.99099
Q99714	3-hydroxyacyl-CoA dehydrogenase type-2	HSD17B10	3	5.73118
P04075	Fructose-bisphosphate aldolase A	ALDOA	3	5.161
P09936	Ubiquitin carboxyl-terminal hydrolase isozyme L1	UCHL1	3	4.6593
P06733	Alpha-enolase	ENO1	3	4.3744
P60174	Triosephosphate isomerase	TPI1	3	4.21444
P55769	NHP2-like protein 1;NHP2-like protein 1, N-terminally processed	NHP2L1	3	3.99768
P11766	Alcohol dehydrogenase class-3	ADH5	3	3.86324
P40926	Malate dehydrogenase, mitochondrial	MDH2	3	3.6444
P07737	Profilin-1	PFN1	3	3.13784
O75083	WD repeat-containing protein 1	WDR1	3	3.1216
P63244	Guanine nucleotide-binding protein subunit beta-2-like 1;Guanine nucleotide-binding protein subunit beta-2-like 1, N-terminally processed	GNB2L1	3	3.02345
P30101	Protein disulfide-isomerase A3	PDIA3	2	Unique
P60981	Destrin	DSTN	2	Unique
Q9Y383	Putative RNA-binding protein Luc7-like 2	LUC7L2	2	Unique
P04179	Superoxide dismutase [Mn], mitochondrial	SOD2	2	8.99917
Q96I24	Far upstream element-binding protein 3	FUBP3	2	5.80596
P14174	Macrophage migration inhibitory factor	MIF	2	4.45721
P62857	40S ribosomal protein S28	RPS28	2	3.2612
P00558	Phosphoglycerate kinase 1	PGK1	2	3.16636
